# Supplementary material for: CanISO: a database of genomic and transcriptomic variations in domestic dog (Canis lupus familiaris)
Source: BMC Genomics. 2023 Oct 13;24:613. doi: 10.1186/s12864-023-09655-0 (PMC10571338; doi:10.1186/s12864-023-09655-0)
Supplement: Supplementary file 2 — Additional file 2. [file 12864_2023_9655_MOESM2_ESM.xlsx]

## Sheet: Table S1
Table S1. Comparison of genome assemblies and gene annotations from Ensembl release 98 among four vertebrates including human.
	Human	Mouse	Dog
Version	GRCh38.p13	GRCm38.p6	CanFam3.1
Chromosomes	46	40	78
Chromosome length	3096649726	2730871774	2410976875
Short Variants	665834144	83761978	6136915
Structural variants	6013113	791878	104982
Coding genes	20444	22508	20257
Non-coding genes	23949	16078	10055
Pseudogenes	15214	13597	613
Transcript isoforms	227530	142446	60994
Links of Ensembl (release 98) for the vertebrates
Human	http://sep2019.archive.ensembl.org/Homo_sapiens/Info/Annotation
Mouse	http://sep2019.archive.ensembl.org/Mus_musculus/Info/Annotation
Dog	http://sep2019.archive.ensembl.org/Canis_familiaris/Info/Annotation

## Sheet: Table S2
Table S2. Summary of novel transcript isoforms discovered
Cycles	No. of transcript isoforms
	Normal samples (N=64)					Tumor samples (N=157)
	Known (Canfam3.1.98; A)	Novel isoforms in normal condition			Total (A+C)	Known (Canfam3.1.98; A)	Novel isoforms in tumor condition			Total (A+C)
		Each cycle (B)	% (C/B)	All (C)			Each cycle (B)	% (C/B)	All (C)
1	60992	18234	1	18234	79226	60992	31322	1	31322	92314
2	60992	9175	0.334744	27409	88401	60992	17712	0.361219	49034	110026
3	60992	4282	0.135117	31691	92683	60992	9639	0.164283	58673	119665
4	60992	1887	0.0561975	33578	94570	60992	5329	0.083263	64002	124994
5	60992	897	0.0260189	34475	95467	60992	2782	0.0416567	66784	127776
6	60992	398	0.0114128	34873	95865	60992	1404	0.0205901	68188	129180
7	60992	189	0.00539045	35062	96054	60992	751	0.0108937	68939	129931
8						60992	398	0.00574008	69337	130329

## Sheet: Table S3
Table S3. Functional analysis results of 243 major isoform switched genes that matched to human cancer gene census
Category	Term ID	Description	LogP	#InTerm/#InList
Chemical And Genetic Perturbations	M9150	GRESHOCK CANCER COPY NUMBER UP	-100	105/323
KEGG Pathway	hsa05200	Pathways in cancer	-33.548	45/395
GO Molecular Functions	GO:0003682	chromatin binding	-29.21	47/555
Reactome Gene Sets	R-HSA-5663202	Diseases of signal transduction by growth factor receptors and second messengers	-26.352	38/375
GO Molecular Functions	GO:0008134	transcription factor binding	-23.073	44/659
GO Molecular Functions	GO:0003712	transcription coregulator activity	-22.118	41/590
GO Biological Processes	GO:0048608	reproductive structure development	-18.811	33/439
Chemical And Genetic Perturbations	M13522	DACOSTA UV RESPONSE VIA ERCC3 COMMON DN	-18.488	34/483
GO Biological Processes	GO:0002521	leukocyte differentiation	-18.358	35/522
GO Biological Processes	GO:0030099	myeloid cell differentiation	-18.325	32/423
GO Biological Processes	GO:0043009	chordate embryonic development	-18	38/646
GO Biological Processes	GO:0048732	gland development	-17.762	32/442
Immunologic Signatures	M8239	GSE27241 WT VS RORGT KO TH17 POLARIZED CD4 TCELL TREATED WITH DIGOXIN UP	-17.625	22/170
KEGG Pathway	hsa05166	HTLV-I infection	-16.981	25/256
KEGG Pathway	hsa05220	Chronic myeloid leukemia	-16.955	16/71
GO Biological Processes	GO:0045596	negative regulation of cell differentiation	-16.474	39/759
Reactome Gene Sets	R-HSA-3108232	SUMO E3 ligases SUMOylate target proteins	-15.805	21/182
GO Biological Processes	GO:0060322	head development	-15.223	38/784
GO Biological Processes	GO:0016569	covalent chromatin modification	-14.973	30/478
GO Biological Processes	GO:0007346	regulation of mitotic cell cycle	-14.872	36/718

## Sheet: Table S4
Table S4. Differentially regulated and network rewired pathways that were identified using Altered Pathway Analyzer (APA v3)
A. Canine mammary tumor (CMT; this study)							B. Human breast cancer (BRCA; TCGA project)
No	KEGG PATHWAY	RANK	DY SCORE	DR SCORE	DP SCORE		No	KEGG PATHWAY	RANK	DY SCORE	DR SCORE	DP SCORE		Column	Explanation
1	CELL_CYCLE	1	0.335	0.907	0.461		1	CELL_CYCLE	1	0.382	0.559	0.34		RANK	Cumulative dysregulation and differential regulation score
2	FOXO_SIGNALING_PATHWAY	0.809	0.41	0.831	0.829		2	PI3K-AKT_SIGNALING_PATHWAY	0.484	0.293	0.288	0.322		DY SCORE	Dysregulation (gene-gene rewiring) associated with pathway gene-set
3	WNT_SIGNALING_PATHWAY	0.745	0.3	0.754	0.648		3	P53_SIGNALING_PATHWAY	0.342	0.332	0.455	0.933		DR SCORE	Differential regulation of pathway gene-set
4	TGF_BETA_SIGNALING_PATHWAY	0.7	0.411	0.786	0.424		4	PROTEOGLYCANS_IN_CANCER	0.327	0.469	0.344	0.252		DP SCORE	Context-specific disease gene enrichment
5	TH17_CELL_DIFFERENTIATION	0.656	0.289	0.996	0.454		5	WNT_SIGNALING_PATHWAY	0.283	0.339	0.389	0.516
6	ESTROGEN_SIGNALING_PATHWAY	0.606	0.316	0.875	0.479		6	HIPPO_SIGNALING_PATHWAY	0.277	0.555	0.36	0.243
7	PI3K-AKT_SIGNALING_PATHWAY	0.548	0.319	0.496	0.29		7	THYROID_HORMONE_SIGNALING_PATHWAY	0.241	0.461	0.284	0.332
8	APELIN_SIGNALING_PATHWAY	0.532	0.292	0.85	0.438		8	FOXO_SIGNALING_PATHWAY	0.231	0.347	0.317	0.31
9	THYROID_HORMONE_SIGNALING_PATHWAY	0.462	0.296	0.518	0.643		9	ERBB_SIGNALING_PATHWAY	0.231	0.406	0.531	0.564
10	HIPPO_SIGNALING_PATHWAY	0.438	0.31	0.589	0.42		10	TH17_CELL_DIFFERENTIATION	0.228	0.433	0.308	0.214
11	PROTEOGLYCANS_IN_CANCER	0.435	0.301	0.497	0.487		11	TRANSCRIPTIONAL_MISREGULATION_IN_CANCER	0.219	0.316	0.18	0.378
12	FOCAL_ADHESION	0.402	0.349	0.506	0.284		12	HIF-1_SIGNALING_PATHWAY	0.217	0.335	0.321	0.196
13	SIGNALING_PATHWAYS_REGULATING_PLURIPOTENCY_OF_STEM_CELLS	0.391	0.314	0.606	0.771		13	IL-17_SIGNALING_PATHWAY	0.209	0.372	0.307	0.002
14	HIF-1_SIGNALING_PATHWAY	0.369	0.385	0.555	0.461		14	SPHINGOLIPID_SIGNALING_PATHWAY	0.206	0.342	0.281	0.735
15	PARATHYROID_HORMONE_SYNTHESIS_SECRETION_AND_ACTION	0.327	0.342	0.636	0.208		15	CENTRAL_CARBON_METABOLISM_IN_CANCER	0.204	0.369	0.394	0.729
16	NECROPTOSIS	0.285	0.242	0.824	0.001		16	NEUROTROPHIN_SIGNALING_PATHWAY	0.201	0.493	0.25	0.462
17	JAK_STAT_SIGNALING_PATHWAY	0.267	0.3	0.366	0.585		17	NF-KAPPA_B_SIGNALING_PATHWAY	0.186	0.295	0.313	0.001
18	APOPTOSIS	0.255	0.273	0.81	0.59		18	ADIPOCYTOKINE_SIGNALING_PATHWAY	0.185	0.347	0.453	0.945
19	RAP1_SIGNALING_PATHWAY	0.253	0.398	0.459	0.356		19	NOTCH_SIGNALING_PATHWAY	0.184	0.51	0.388	0.002
20	RELAXIN_SIGNALING_PATHWAY	0.252	0.332	0.583	0.493		20	DNA_REPLICATION	0.182	0.259	0.483	0.001
21	OXYTOCIN_SIGNALING_PATHWAY	0.247	0.307	0.532	0.075		21	OOCYTE_MEIOSIS	0.181	0.33	0.289	0.156
22	P53_SIGNALING_PATHWAY	0.244	0.285	0.668	0.373		22	NUCLEOTIDE_EXCISION_REPAIR	0.179	0.318	0.55	0.176
23	CHOLINE_METABOLISM_IN_CANCER	0.227	0.395	0.503	0.433		23	RAP1_SIGNALING_PATHWAY	0.163	0.46	0.244	0.249
24	PROLACTIN_SIGNALING_PATHWAY	0.224	0.396	0.671	0.709		24	PROGESTERONE_MEDIATED_OOCYTE_MATURATION	0.158	0.317	0.307	0.132
25	GNRH_SIGNALING_PATHWAY	0.222	0.351	0.556	0.128		25	OSTEOCLAST_DIFFERENTIATION	0.156	0.331	0.249	0.113
26	NEUROTROPHIN_SIGNALING_PATHWAY	0.209	0.323	0.523	0.429		26	MAPK_SIGNALING_PATHWAY	0.155	0.293	0.185	0.331
27	RAS_SIGNALING_PATHWAY	0.207	0.304	0.356	0.347		27	ANTIGEN_PROCESSING_AND_PRESENTATION	0.149	0.297	0.29	0.001
28	INFLAMMATORY_MEDIATOR_REGULATION_OF_TRP_CHANNELS	0.2	0.355	0.597	0.473		28	CALCIUM_SIGNALING_PATHWAY	0.145	0.3	0.334	0.001
29	C-TYPE_LECTIN_RECEPTOR_SIGNALING_PATHWAY	0.199	0.311	0.52	0.474		29	APOPTOSIS	0.14	0.324	0.244	0.681
30	GROWTH_HORMONE_SYNTHESIS_SECRETION_AND_ACTION	0.195	0.332	0.39	0.499		30	C-TYPE_LECTIN_RECEPTOR_SIGNALING_PATHWAY	0.132	0.277	0.222	0.267
31	TRANSCRIPTIONAL_MISREGULATION_IN_CANCER	0.185	0.295	0.285	0.292		31	FOCAL_ADHESION	0.13	0.366	0.213	0.076
32	CAMP_SIGNALING_PATHWAY	0.184	0.257	0.336	0.272		32	NOD-LIKE_RECEPTOR_SIGNALING_PATHWAY	0.128	0.256	0.189	0.001
33	VEGF_SIGNALING_PATHWAY	0.172	0.366	0.642	0.53		33	NUCLEOCYTOPLASMIC_TRANSPORT	0.127	0.314	0.358	0.002
34	ERBB_SIGNALING_PATHWAY	0.17	0.349	0.405	0.67		34	ESTROGEN_SIGNALING_PATHWAY	0.121	0.357	0.257	0.204
35	LONG_TERM_POTENTIATION	0.161	0.367	0.37	0.302		35	PROTEIN_PROCESSING_IN_ENDOPLASMIC_RETICULUM	0.12	0.474	0.222	0.002
36	MAPK_SIGNALING_PATHWAY	0.159	0.257	0.29	0.352		36	TH1_AND_TH2_CELL_DIFFERENTIATION	0.12	0.472	0.248	0.101
37	MELANOGENESIS	0.156	0.298	0.322	0.379		37	PROLACTIN_SIGNALING_PATHWAY	0.118	0.313	0.254	0.788
38	TH1_AND_TH2_CELL_DIFFERENTIATION	0.151	0.234	0.534	0.172		38	PD-L1_EXPRESSION_AND_PD-1_CHECKPOINT_PATHWAY_IN_CANCER	0.116	0.371	0.245	0.321
39	GLUCAGON_SIGNALING_PATHWAY	0.15	0.328	0.331	0.126		39	T_CELL_RECEPTOR_SIGNALING_PATHWAY	0.113	0.52	0.195	0.143
40	CHOLINERGIC_SYNAPSE	0.148	0.312	0.521	0.4		40	BASE_EXCISION_REPAIR	0.107	0.305	0.392	0.001
41	SPHINGOLIPID_SIGNALING_PATHWAY	0.145	0.393	0.571	0.47		41	CELL_ADHESION_MOLECULES_CAMS	0.103	0.415	0.229	0.105
42	NF-KAPPA_B_SIGNALING_PATHWAY	0.143	0.241	0.537	0.091		42	TNF_SIGNALING_PATHWAY	0.102	0.329	0.195	0.279
43	CORTISOL_SYNTHESIS_AND_SECRETION	0.143	0.284	0.536	0.001		43	APELIN_SIGNALING_PATHWAY	0.101	0.316	0.245	0.67
44	NOD-LIKE_RECEPTOR_SIGNALING_PATHWAY	0.134	0.214	0.507	0.001		44	ENDOCYTOSIS	0.101	0.42	0.209	0.002
45	ENDOCYTOSIS	0.131	0.283	0.312	0.181		45	NOD_LIKE_RECEPTOR_SIGNALING_PATHWAY	0.099	0.358	0.187	0.002
46	CYTOKINE_CYTOKINE_RECEPTOR_INTERACTION	0.13	0.201	0.232	0.133		46	RELAXIN_SIGNALING_PATHWAY	0.092	0.296	0.222	0.368
47	PLATELET_ACTIVATION	0.124	0.318	0.493	0.45		47	RIG_I_LIKE_RECEPTOR_SIGNALING_PATHWAY	0.089	0.335	0.227	0.001
48	OSTEOCLAST_DIFFERENTIATION	0.11	0.258	0.387	0.285		48	CHEMOKINE_SIGNALING_PATHWAY	0.075	0.296	0.128	0.155
49	CALCIUM_SIGNALING_PATHWAY	0.109	0.287	0.295	0.01		49	PARATHYROID_HORMONE_SYNTHESIS_SECRETION_AND_ACTION	0.074	0.343	0.372	0.379
50	ADRENERGIC_SIGNALING_IN_CARDIOMYOCYTES	0.109	0.283	0.408	0.001		50	JAK_STAT_SIGNALING_PATHWAY	0.069	0.222	0.183	0.079
51	INSULIN_SIGNALING_PATHWAY	0.103	0.322	0.357	0.445		51	B_CELL_RECEPTOR_SIGNALING_PATHWAY	0.068	0.391	0.147	0.292
52	PROGESTERONE_MEDIATED_OOCYTE_MATURATION	0.103	0.27	0.438	0.583		52	TGF_BETA_SIGNALING_PATHWAY	0.066	0.232	0.202	0.111
53	NEUTROPHIL_EXTRACELLULAR_TRAP_FORMATION	0.1	0.32	0.349	0.281		53	LONG_TERM_DEPRESSION	0.064	0.372	0.247	0.919
54	OOCYTE_MEIOSIS	0.099	0.26	0.312	0.118		54	TOLL_LIKE_RECEPTOR_SIGNALING_PATHWAY	0.063	0.265	0.134	0.273
55	LONGEVITY_REGULATING_PATHWAY	0.094	0.354	0.423	0.411		55	PYRIMIDINE_METABOLISM	0.056	0.26	0.202	0.001
56	PD-L1_EXPRESSION_AND_PD-1_CHECKPOINT_PATHWAY_IN_CANCER	0.088	0.263	0.306	0.621		56	INSULIN_SIGNALING_PATHWAY	0.054	0.344	0.171	0.327
57	ALDOSTERONE_REGULATED_SODIUM_REABSORPTION	0.088	0.505	0.454	0.778		57	LONGEVITY_REGULATING_PATHWAY	0.052	0.465	0.092	0.808
58	DOPAMINERGIC_SYNAPSE	0.082	0.321	0.345	0.002		58	NECROPTOSIS	0.051	0.285	0.138	0.001
59	NOTCH_SIGNALING_PATHWAY	0.081	0.335	0.238	0.436		59	RAS_SIGNALING_PATHWAY	0.046	0.321	0.084	0.189
60	TNF_SIGNALING_PATHWAY	0.073	0.244	0.272	0.417		60	AMPK_SIGNALING_PATHWAY	0.045	0.307	0.142	0.628
61	PROTEIN_PROCESSING_IN_ENDOPLASMIC_RETICULUM	0.073	0.269	0.36	0.001		61	NEUTROPHIL_EXTRACELLULAR_TRAP_FORMATION	0.044	0.291	0.061	0.027
62	CHEMOKINE_SIGNALING_PATHWAY	0.073	0.262	0.255	0.206		62	VEGF_SIGNALING_PATHWAY	0.044	0.306	0.217	0.678
63	FC_EPSILON_RI_SIGNALING_PATHWAY	0.072	0.271	0.387	0.556		63	MRNA_SURVEILLANCE_PATHWAY	0.042	0.389	0.138	0.17
64	CENTRAL_CARBON_METABOLISM_IN_CANCER	0.066	0.43	0.219	0.888		64	PLATELET_ACTIVATION	0.042	0.357	0.173	0.088
65	NATURAL_KILLER_CELL_MEDIATED_CYTOTOXICITY	0.065	0.27	0.317	0.623		65	CYTOSOLIC_DNA_SENSING_PATHWAY	0.04	0.206	0.115	0.001
66	PHOSPHOLIPASE_D_SIGNALING_PATHWAY	0.064	0.33	0.249	0.383		66	LEUKOCYTE_TRANSENDOTHELIAL_MIGRATION	0.039	0.514	0.143	0.002
67	REGULATION_OF_LIPOLYSIS_IN_ADIPOCYTES	0.063	0.616	0.562	1		67	LONG_TERM_POTENTIATION	0.038	0.459	0.226	0.301
68	GASTRIC_ACID_SECRETION	0.061	0.317	0.322	0.001		68	MELANOGENESIS	0.038	0.31	0.215	0.301
69	INSULIN_SECRETION	0.055	0.325	0.264	0.001		69	UBIQUITIN_MEDIATED_PROTEOLYSIS	0.037	0.392	0.097	0.114
70	HEDGEHOG_SIGNALING_PATHWAY	0.054	0.303	0.35	0.002		70	PROTEIN_EXPORT	0.036	0.354	0.292	0.001
71	RENIN_SECRETION	0.051	0.398	0.353	0.001		71	ADRENERGIC_SIGNALING_IN_CARDIOMYOCYTES	0.033	0.402	0.111	0.192
72	IL-17_SIGNALING_PATHWAY	0.05	0.165	0.274	0.001		72	OXYTOCIN_SIGNALING_PATHWAY	0.03	0.328	0.12	0.14
73	ALDOSTERONE_SYNTHESIS_AND_SECRETION	0.05	0.305	0.263	0.001		73	DOPAMINERGIC_SYNAPSE	0.03	0.283	0.112	0.427
74	TOLL_LIKE_RECEPTOR_SIGNALING_PATHWAY	0.05	0.209	0.296	0.333		74	CYTOKINE_CYTOKINE_RECEPTOR_INTERACTION	0.03	0.289	0.086	0.018
75	CIRCADIAN_ENTRAINMENT	0.047	0.354	0.331	0.002		75	GNRH_SIGNALING_PATHWAY	0.029	0.353	0.155	0.24
76	T_CELL_RECEPTOR_SIGNALING_PATHWAY	0.046	0.274	0.221	0.383		76	HEMATOPOIETIC_CELL_LINEAGE	0.029	0.351	0.15	0.001
77	VASCULAR_SMOOTH_MUSCLE_CONTRACTION	0.046	0.274	0.294	0.083		77	PROTEASOME	0.029	0.517	0.124	0.001
78	NOD_LIKE_RECEPTOR_SIGNALING_PATHWAY	0.046	0.182	0.399	0.001		78	ENDOCRINE_AND_OTHER_FACTOR-REGULATED_CALCIUM_REABSORPTION	0.028	0.27	0.192	0.002
79	ENDOCRINE_AND_OTHER_FACTOR-REGULATED_CALCIUM_REABSORPTION	0.045	0.341	0.361	0.001		79	GROWTH_HORMONE_SYNTHESIS_SECRETION_AND_ACTION	0.026	0.334	0.139	0.413
80	PROTEASOME	0.044	0.476	0.474	0.001		80	SIGNALING_PATHWAYS_REGULATING_PLURIPOTENCY_OF_STEM_CELLS	0.025	0.262	0.095	0.601
81	AMPK_SIGNALING_PATHWAY	0.044	0.267	0.255	0.276		81	PURINE_METABOLISM	0.025	0.319	0.112	0.002
82	THYROID_HORMONE_SYNTHESIS	0.043	0.366	0.267	0.001		82	STEROID_BIOSYNTHESIS	0.024	0.61	0.227	0.002
83	SEROTONERGIC_SYNAPSE	0.043	0.292	0.278	0.153		83	LYSINE_DEGRADATION	0.023	0.494	0.139	0.275
84	SALIVARY_SECRETION	0.042	0.338	0.264	0.001		84	PHAGOSOME	0.023	0.264	0.109	0.001
85	OVARIAN_STEROIDOGENESIS	0.04	0.289	0.46	0.002		85	INFLAMMATORY_MEDIATOR_REGULATION_OF_TRP_CHANNELS	0.022	0.323	0.139	0.002
86	UBIQUITIN_MEDIATED_PROTEOLYSIS	0.04	0.315	0.133	0.118		86	SPLICEOSOME	0.022	0.489	0.059	0.007
87	VASOPRESSIN_REGULATED_WATER_REABSORPTION	0.04	0.343	0.559	0.002		87	REGULATION_OF_ACTIN_CYTOSKELETON	0.02	0.344	0.073	0.082
88	OLFACTORY_TRANSDUCTION	0.039	0.185	0.386	0.001		88	THYROID_HORMONE_SYNTHESIS	0.02	0.392	0.13	0.002
89	RETROGRADE_ENDOCANNABINOID_SIGNALING	0.035	0.236	0.254	0.002		89	HOMOLOGOUS_RECOMBINATION	0.018	0.166	0.225	0.001
90	B_CELL_RECEPTOR_SIGNALING_PATHWAY	0.034	0.365	0.206	0.44		90	FC_EPSILON_RI_SIGNALING_PATHWAY	0.018	0.347	0.127	0.42
91	LEUKOCYTE_TRANSENDOTHELIAL_MIGRATION	0.034	0.304	0.214	0.366		91	SELENOAMINO_ACID_METABOLISM	0.016	0.432	0.179	0.002
92	REGULATION_OF_ACTIN_CYTOSKELETON	0.033	0.312	0.144	0.319		92	SPHINGOLIPID_METABOLISM	0.016	0.428	0.113	0.001
93	ADIPOCYTOKINE_SIGNALING_PATHWAY	0.029	0.26	0.326	0.105		93	ETHER_LIPID_METABOLISM	0.016	0.506	0.287	0.001
94	GLUTAMATERGIC_SYNAPSE	0.029	0.331	0.196	0.002		94	RENIN_SECRETION	0.015	0.401	0.115	0.002
95	DNA_REPLICATION	0.026	0.379	0.195	0.001		95	RIBOSOME	0.014	0.688	0.007	0.002
96	CYSTEINE_AND_METHIONINE_METABOLISM	0.025	0.348	0.429	0.501		96	CAMP_SIGNALING_PATHWAY	0.014	0.256	0.046	0.09
97	DORSO_VENTRAL_AXIS_FORMATION	0.025	0.282	0.154	0.952		97	GLUCAGON_SIGNALING_PATHWAY	0.014	0.374	0.077	0.208
98	CELL_ADHESION_MOLECULES_CAMS	0.025	0.335	0.162	0.105		98	MTOR_SIGNALING_PATHWAY	0.013	0.437	0.117	1
99	FC_GAMMA_R_MEDIATED_PHAGOCYTOSIS	0.025	0.25	0.202	0.316		99	CITRATE_CYCLE_TCA_CYCLE	0.013	0.676	0	0
100	NEUROACTIVE_LIGAND_RECEPTOR_INTERACTION	0.024	0.146	0.164	0.001		100	TERPENOID_BACKBONE_BIOSYNTHESIS	0.013	0.578	0.103	0.002
101	RIG_I_LIKE_RECEPTOR_SIGNALING_PATHWAY	0.023	0.258	0.253	0.001		101	MINERAL_ABSORPTION	0.013	0.151	0.126	0.002
102	PHOSPHATIDYLINOSITOL_SIGNALING_SYSTEM	0.022	0.417	0.174	0.35		102	CHOLINE_METABOLISM_IN_CANCER	0.013	0.414	0.061	0.393
103	CGMP-PKG_SIGNALING_PATHWAY	0.022	0.291	0.11	0.001		103	GLYCOSAMINOGLYCAN_BIOSYNTHESIS_HEPARAN_SULFATE	0.013	0.648	0	0.002
104	MTOR_SIGNALING_PATHWAY	0.022	0.261	0.199	0.702		104	GLYCOSAMINOGLYCAN_BIOSYNTHESIS_CHONDROITIN_SULFATE	0.013	0.66	0	0.001
105	LONG_TERM_DEPRESSION	0.021	0.37	0.214	0.325		105	PHOSPHATIDYLINOSITOL_SIGNALING_SYSTEM	0.013	0.496	0.054	0.002
106	ANTIGEN_PROCESSING_AND_PRESENTATION	0.02	0.349	0.164	0		106	FRUCTOSE_AND_MANNOSE_METABOLISM	0.012	0.61	0	0.001
107	HEMATOPOIETIC_CELL_LINEAGE	0.016	0.213	0.128	0.186		107	OXIDATIVE_PHOSPHORYLATION	0.012	0.622	0	0
108	GNRH_SECRETION	0.015	0.483	0.145	0.667		108	ALLOGRAFT_REJECTION	0.012	0.434	0.062	0
109	AXON_GUIDANCE	0.015	0.322	0.103	0.04		109	GASTRIC_ACID_SECRETION	0.012	0.419	0.073	0.002
110	PHAGOSOME	0.014	0.216	0.133	0.001		110	RNA_POLYMERASE	0.012	0.327	0.155	0.001
111	BASE_EXCISION_REPAIR	0.013	0.238	0.137	0.001		111	PHOSPHOLIPASE_D_SIGNALING_PATHWAY	0.011	0.379	0.048	0.31
112	PROTEIN_EXPORT	0.012	0.542	0.164	0		112	ECM_RECEPTOR_INTERACTION	0.01	0.435	0.053	0.001
113	COMPLEMENT_AND_COAGULATION_CASCADES	0.009	0.473	0.202	0.001		113	O_GLYCAN_BIOSYNTHESIS	0.01	0.486	0.047	0.002
114	MISMATCH_REPAIR	0.009	0.303	0.136	0.001		114	CYSTEINE_AND_METHIONINE_METABOLISM	0.01	0.298	0.118	0.421
115	ECM_RECEPTOR_INTERACTION	0.009	0.412	0.082	0.001		115	CIRCADIAN_RHYTHM	0.01	0.371	0.174	0.001
116	PANCREATIC_SECRETION	0.009	0.275	0.11	0.001		116	OVARIAN_STEROIDOGENESIS	0.01	0.453	0.03	0.002
117	LYSINE_DEGRADATION	0.009	0.257	0.08	0.556		117	AMINO_SUGAR_AND_NUCLEOTIDE_SUGAR_METABOLISM	0.009	0.507	0	0.001
118	NUCLEOTIDE_EXCISION_REPAIR	0.008	0.323	0.109	0.001		118	N_GLYCAN_BIOSYNTHESIS	0.009	0.508	0.021	0.001
119	FANCONI_ANEMIA_PATHWAY	0.008	0.329	0.102	0.196		119	AXON_GUIDANCE	0.009	0.514	0.018	0.1
120	PYRIMIDINE_METABOLISM	0.008	0.194	0.073	0.001		120	LYSOSOME	0.009	0.417	0.056	0.001
121	RNA_DEGRADATION	0.008	0.252	0.125	0.002		121	CARDIAC_MUSCLE_CONTRACTION	0.009	0.528	0	0.001
122	SPLICEOSOME	0.007	0.296	0.072	0.036		122	VASOPRESSIN_REGULATED_WATER_REABSORPTION	0.008	0.465	0	0.001
123	PORPHYRIN_METABOLISM	0.006	0.494	0	0		123	INOSITOL_PHOSPHATE_METABOLISM	0.008	0.467	0	0.002
124	GLYCOSAMINOGLYCAN_BIOSYNTHESIS_CHONDROITIN_SULFATE	0.006	0.504	0	0.001		124	NATURAL_KILLER_CELL_MEDIATED_CYTOTOXICITY	0.008	0.251	0.058	0.11
125	PROPANOATE_METABOLISM	0.005	0.408	0.007	0		125	GLYCEROPHOSPHOLIPID_METABOLISM	0.008	0.473	0.004	0.002
126	O_GLYCAN_BIOSYNTHESIS	0.005	0.407	0.043	0.002		126	BASAL_TRANSCRIPTION_FACTORS	0.008	0.344	0.072	0.001
127	BUTANOATE_METABOLISM	0.005	0.449	0	0.001		127	RNA_DEGRADATION	0.008	0.401	0.034	0.002
128	N_GLYCAN_BIOSYNTHESIS	0.005	0.306	0.154	0.001		128	PORPHYRIN_AND_CHLOROPHYLL_METABOLISM	0.007	0.34	0.093	0.001
129	MINERAL_ABSORPTION	0.005	0.226	0.1	0.001		129	DRUG_METABOLISM_OTHER_ENZYMES	0.007	0.228	0.202	0.002
130	VALINE_LEUCINE_AND_ISOLEUCINE_DEGRADATION	0.005	0.419	0.004	0.001		130	RETROGRADE_ENDOCANNABINOID_SIGNALING	0.007	0.433	0.019	0.001
131	NICOTINATE_AND_NICOTINAMIDE_METABOLISM	0.004	0.403	0	0.001		131	SNARE_INTERACTIONS_IN_VESICULAR_TRANSPORT	0.007	0.437	0	0.001
132	GLYCEROPHOSPHOLIPID_METABOLISM	0.004	0.347	0.021	0.001		132	ALANINE_ASPARTATE_AND_GLUTAMATE_METABOLISM	0.007	0.309	0.069	0.002
133	INOSITOL_PHOSPHATE_METABOLISM	0.004	0.375	0.011	0.341		133	GALACTOSE_METABOLISM	0.007	0.421	0	0.001
134	NUCLEOCYTOPLASMIC_TRANSPORT	0.004	0.304	0.023	0.002		134	PORPHYRIN_METABOLISM	0.007	0.354	0.092	0
135	INTESTINAL_IMMUNE_NETWORK_FOR_IGA_PRODUCTION	0.004	0.273	0.126	0		135	CGMP-PKG_SIGNALING_PATHWAY	0.007	0.312	0.038	0.141
136	GLUTATHIONE_METABOLISM	0.004	0.404	0	0.417		136	FC_GAMMA_R_MEDIATED_PHAGOCYTOSIS	0.007	0.383	0.033	0.069
137	MRNA_SURVEILLANCE_PATHWAY	0.004	0.378	0.016	0.029		137	TYROSINE_METABOLISM	0.007	0.42	0.01	0.001
138	HOMOLOGOUS_RECOMBINATION	0.004	0.217	0.079	0		138	FANCONI_ANEMIA_PATHWAY	0.007	0.243	0.098	0.12
139	AMINOACYL_TRNA_BIOSYNTHESIS	0.003	0.303	0	0.001		139	INTESTINAL_IMMUNE_NETWORK_FOR_IGA_PRODUCTION	0.007	0.34	0.057	0
140	PURINE_METABOLISM	0.003	0.22	0.027	0.001		140	VALINE_LEUCINE_AND_ISOLEUCINE_DEGRADATION	0.007	0.429	0	0.001
141	GLYCOSYLPHOSPHATIDYLINOSITOL_GPI_ANCHOR_BIOSYNTHESIS	0.003	0.301	0	0.001		141	OTHER_GLYCAN_DEGRADATION	0.006	0.394	0	0.001
142	LYSOSOME	0.003	0.222	0.051	0.001		142	CIRCADIAN_ENTRAINMENT	0.006	0.211	0.068	0.001
143	CITRATE_CYCLE_TCA_CYCLE	0.003	0.351	0	0.832		143	PYRUVATE_METABOLISM	0.006	0.392	0	0.001
144	CARDIAC_MUSCLE_CONTRACTION	0.002	0.264	0.001	0.001		144	AMINOACYL_TRNA_BIOSYNTHESIS	0.006	0.34	0.049	0.001
145	CYTOSOLIC_DNA_SENSING_PATHWAY	0.002	0.148	0.055	0.001		145	ALDOSTERONE_REGULATED_SODIUM_REABSORPTION	0.006	0.329	0.088	0.002
146	GLYCOSPHINGOLIPID_BIOSYNTHESIS_LACTO_AND_NEOLACTO_SERIES	0.002	0.28	0	0.001		146	SALIVARY_SECRETION	0.006	0.26	0.048	0.002
147	SNARE_INTERACTIONS_IN_VESICULAR_TRANSPORT	0.002	0.244	0	0.001		147	BUTANOATE_METABOLISM	0.005	0.37	0	0.001
148	GLYCEROLIPID_METABOLISM	0.002	0.262	0	0.002		148	PEROXISOME	0.005	0.346	0	0.143
149	PEROXISOME	0.002	0.232	0.023	0.334		149	ABC_TRANSPORTERS	0.005	0.258	0.095	0.001
150	ETHER_LIPID_METABOLISM	0.001	0.173	0	0.001		150	ALDOSTERONE_SYNTHESIS_AND_SECRETION	0.005	0.305	0.032	0.001
151	ALANINE_ASPARTATE_AND_GLUTAMATE_METABOLISM	0.001	0.2	0.02	0.001		151	ARGININE_AND_PROLINE_METABOLISM	0.005	0.374	0	0.001
152	AMINO_SUGAR_AND_NUCLEOTIDE_SUGAR_METABOLISM	0.001	0.192	0	0.001		152	GLYCEROLIPID_METABOLISM	0.005	0.359	0.006	0.001
153	FRUCTOSE_AND_MANNOSE_METABOLISM	0.001	0.209	0	0.001		153	PENTOSE_PHOSPHATE_PATHWAY	0.004	0.327	0	0.001
154	OXIDATIVE_PHOSPHORYLATION	0	0.139	0	0		154	INSULIN_SECRETION	0.004	0.337	0	0.002
155	SYNAPTIC_VESICLE_CYCLE	0	0.141	0.021	0.001		155	VASCULAR_SMOOTH_MUSCLE_CONTRACTION	0.004	0.242	0.038	0.001
156	ABC_TRANSPORTERS	0	0.138	0.018	0.001		156	ARACHIDONIC_ACID_METABOLISM	0.003	0.299	0	0.002
157	ARGININE_AND_PROLINE_METABOLISM	0	0.157	0	0		157	CORTISOL_SYNTHESIS_AND_SECRETION	0.003	0.303	0	0.002
							158	HEDGEHOG_SIGNALING_PATHWAY	0.003	0.292	0	0.002
							159	GLUTAMATERGIC_SYNAPSE	0.003	0.276	0.029	0.002
							160	GNRH_SECRETION	0.003	0.197	0.041	0.75
							161	GLUTATHIONE_METABOLISM	0.003	0.235	0.04	0.324
							162	PANCREATIC_SECRETION	0.002	0.253	0	0.002
							163	METABOLISM_OF_XENOBIOTICS_BY_CYTOCHROME_P450	0.002	0.236	0	0.001
							164	STARCH_AND_SUCROSE_METABOLISM	0.002	0.235	0	0.001
							165	OLFACTORY_TRANSDUCTION	0.001	0.155	0.028	0
							166	NEUROACTIVE_LIGAND_RECEPTOR_INTERACTION	0.001	0.119	0.031	0.001
							167	PPAR_SIGNALING_PATHWAY	0.001	0.185	0.013	0.003
							168	CHOLINERGIC_SYNAPSE	0.001	0.162	0.032	0.672
							169	SYNAPTIC_VESICLE_CYCLE	0	0.174	0	0.001
							170	SEROTONERGIC_SYNAPSE	0	0.16	0.019	0.664
